# Supplementary material for: Evaluation of the Reliability and Validity of a Food Frequency Questionnaire Using Three-Day 24-Hour Dietary Recalls: A Study in Fujian, China
Source: Nutrients. 2025 Jul 9;17(14):2270. doi: 10.3390/nu17142270 (PMC12298913; doi:10.3390/nu17142270)
Supplement: Supplementary file 1 [file nutrients-17-02270-s001.zip]

Archive with 3 entries (3 files):
- Supplemental File S1. Questionnaire.pdf
- Supplemental File S2. 24-hour dietary recall survey.pdf
- Supplemental Tables.pdf
